# Supplementary material for: Molecular Ruler Variation in Insect Dicer-2 Suggests a Structural Basis for Species-Dependent siRNA Length and Antiviral Defense Diversity
Source: Viruses. 2026 Feb 27;18(3):285. doi: 10.3390/v18030285 (PMC13030778; doi:10.3390/v18030285)
Supplement: Supplementary file 1 [file viruses-18-00285-s001.zip]

Archive with 18 entries (18 files):
- ._Bombus_report_7V6C.html
- ._Bombus_report_7w0e.html
- ._Locusta_report_7V6C.html
- ._Locusta_report_7w0e.html
- ._Thricoplusia_report_7V6C.html
- ._Thricoplusia_report_7w0e.html
- ._Tribolium_report_7V6C.html
- ._Tribolium_report_7w0e.html
- Bombus_report_7V6C.html
- Bombus_report_7w0e.html
- Locusta_report_7V6C.html
- Locusta_report_7w0e.html
- R1-Alignments.pdf
- R1-Supplementary Figure 1.png
- Thricoplusia_report_7V6C.html
- Thricoplusia_report_7w0e.html
- Tribolium_report_7V6C.html
- Tribolium_report_7w0e.html
